# Supplementary material for: Radiation-Induced Overexpression of TGFβ and PODXL Contributes to Colorectal Cancer Cell Radioresistance through Enhanced Motility
Source: Cells. 2021 Aug 13;10(8):2087. doi: 10.3390/cells10082087 (PMC8393946; doi:10.3390/cells10082087)
Supplement: Supplementary file 1 [file cells-10-02087-s001.zip]

Archive with 1 entries (1 files):
- cells-1282159-SI.pdf
